# Supplementary material for: International Paediatric Mitochondrial Disease Scale
Source: J Inherit Metab Dis. 2016 Jun 9;39(5):705–12. doi: 10.1007/s10545-016-9948-7 (PMC4987390; doi:10.1007/s10545-016-9948-7)
Supplement: Supplementary file 4 — (XLS 33 kb) [file 10545_2016_9948_MOESM4_ESM.xls]

## Sheet: Blad1
A
Centre	Patient	Gender	Age (years)	Ethnicity	Age at diagnosis	Syndrome	Biochemical defect	Genetic defect	Main clinical features	Feasibility total	Feasibility of applicable items	NPMDS-S1	NPMDS-S2	NPMDS-S3	NPMDS-total	PEDI selfcare	PEDI mobility	PEDI social	PEDI ass selfcare	PEDI ass mobility	PEDI ass social	Parents - general disease severity	Parents - functional limitations	General disease severity (mean)	Mito disease severity (mean)	Abnormalities at PE (mean)	Severity of functional limitations (mean)	Mild-moderate-severe (median)
R	1	F	7	Dutch	2	Leigh syndrome	Complex V deficiency	m.9155A>G	Microcephaly, dysmorhphisms, failure to thrive, tired, exercise intolerance	85	96	6	0	10	16	49	55	60	29	32	23	7	7	7	7	6.75	6.75	2
R	2	F	11	Dutch	8	Leigh syndrome	Complex I deficiency	NDUFS7	Pyramidal syndrome, dystonia, rigidity	81	93	11	1	15	27	24	21	65	20	9		8	8	8.5	8.25	8.25	8.5	3
R	3	M	13	Dutch	3	Leigh syndrome		MTFMT	Psychiatric, dyskinetic	100	100	8	0	10	18	70	54	52	40	35	25	6	7	4.75	5.75	4	5.5	2
R	4	M	14	Dutch	12	Alper's syndrome		POLG	Exercise intolerance	100	100	2	5	2	9	73	59	65	40	35	25	2	2	4	4.25	1.75	2.5	1
Mu	1	M	13	German	10	Kearns Sayre syndrome		single mtDNA deletion	CPEO, deafness, short stature, retinitis pigmentosa	98	98	6	3	10	19	73	59	65	40	35	24	7	6	5.25	7	3.75	4.25	2.25
Mu	2	F	16	German	2.5	Leigh syndrome	Complex IV deficiency	SURF1	Ataxia, dystonia, cognitive impariment, dysphagia	95	96	9	0	17	26	52	35	55	19	19	17	3	3	7.66667	7	7.33333	8	3
Mu	3	F	14	German	0.7	Leigh syndrome	Complex IV deficiency	SURF1	Ataxia, dystonia, cognitive impariment, dysphagia, dysarthria	96	97	16	0	19	35	13	1	52	2	0	10	4	5	9	9	9.33333	9	3
HK	1	M	16	Chinese	11	MELAS	Complex I deficiency	m.13513G>A	Cerebellar ataxia, cortical visual impairment, learning disabilities	98	98	5	5	9	19	70	49	56	37	27	15	6	8	5	5.33333	3.66667	4.33333	2
HK	2	F	3	Chinese	2.8		Complex II and III deficiency (CoQ10 deficiency)	Pending	Dystonia, cortical visual impariment, oromotor dysfunction, sever global developmental delay	80	91	0	2	1	3	71	57	60	38	32	24	0	0	1	1	1	0	1
HK	3	M	9	Chinese	2.9	Leigh syndrome	Complex IV deficiency	SURF1	Myopathy, dystonia, neuropathy, respiratory failure, oromotor dysfunction, learning difficulties	85	86	18	2	14	34	0	0	0	0	0	0	9	10	9	9.33333	9.33333	10	3
HK	4	F	8	Chinese	7		Complex IV deficiency	Pending	Cerebellar ataxia	87	96	16	5	22	43	5	0	13	1	0	2	10	10	10	10	10	10	3
P	1	M	2	Asian	2		Complex I deficiency	Pending	Severe developmental delay, severe failure to thrive, visual impairment, intermittent dystonia, epilepsy	91	97	14	3	15	32	4	2	2	0	0	0	8	10	9.66667	10	9.66667	10	3
P	2	M	12	African	6		Complex III deficiency	Pending	An episode resembling ADEM, later basal ganglia infarcts, neuropathy, epilepsy	97	98	6	4	9	19	73	59	65	40	35	25	6	7	9	9	8.5	10	3
P	3	M	12	European	10		Complex I deficiency	Pending	Cognitive regression, intractable epilepsy, visual impairment, mood swing	91	99	0	0	6	6	73	58	65	40	35	25	4	3	5	4.75	5	4.5	2
P	4	M	15	European	6		Complex III deficiency	Pending	Deafness and ataxia	99	99	9	1	5	15	67	41	65	35	18	25	8	8	8	7.25	7.75	8.25	3
C	1	F	2.2	Caucasian	1	Alper's syndrome	N/A	POLG	EPC, acute liver failure, FTT	84	93	14	6	9	29	2	3	3	0	0	0	7	9	8	8	8	8	3
C	2	F	1.6	Caucasian	0.7	Leigh syndrome	N/A	NDUFS8	Regression, infantile spasms, FTT	84	96	9	9	8	26	2	3	3	0	0	0	8	9	8	7	7	8	3
			B		Centre	Rater	Year of graduation from medical school	Highest education	Years of experience in mitochondrial field	Time spent with mitochondrial patients per month (hours)
					R	1	2003	Paediatric Neurology	0	1
					R	2	2003	Neurology	0.5	0
					R	3	1981	Neurology	25	16
					R	4	2005	Neurology	0	0
					Mu	1	2005	Neurology	1	32
					Mu	2	2005	Neurology	5	32
					Mu	3	2003	Paediatric Neurology	11	46
					Mu	4	1990	Neurology	23	46
					HK	1	1995	Paediatric Neurology	10	10
					HK	2	1979	Paediatric Neurology, professor	30	2
					HK	3	2006	Paedaitric Neurology trainee	2	3
					P	1	1989	Paediatric Neurology	10	7.5
					P	2	2002	Paediatrics	6	5
					P	3	1989	Paediatric Neurology	4	20
					P	4	1992	Paediatric Neurology	17	20
					C	1	2000	Genetics attending	12	32
					C	2	1996	Neurology attending	7	36
					C	3	2006	Neurology attending	4	4
					C	4	2010	Clinical Genetics fellow	2	4
